# Supplementary material for: Backbone: An R package for extracting the backbone of bipartite projections
Source: PLoS One. 2021 Jan 6;16(1):e0244363. doi: 10.1371/journal.pone.0244363 (PMC7787471; doi:10.1371/journal.pone.0244363)
Supplement: S1 File — (ZIP) [file pone.0244363.s001.zip]

Archive with 13 entries (13 files):
- plos2015.bst
- original.tex
- bibliography.bib
- revision.tex
- letter.tex
- S114.csv
- replicationcode.R
- figures/fdsm_bb.pdf
- figures/fdsm_histogram.pdf
- figures/hyperg_bb.pdf
- figures/sdsm_bb.pdf
- figures/universal_bb1.pdf
- figures/universal_bb2.pdf
