# Supplementary material for: Backbone: An R package for extracting the backbone of bipartite projections
Source: PLoS One. 2021 Jan 6;16(1):e0244363. doi: 10.1371/journal.pone.0244363 (PMC7787471; doi:10.1371/journal.pone.0244363)
Supplement: S1 File — (ZIP) [file pone.0244363.s001.zip › bibliography.bib]

@book{davis1941deep,
  place={Chicago, IL},
  title={Deep South: A Social Anthropological Study of Caste and Class},
  DOI={10.1177/0002716242220001105},
  publisher={University of Chicago Press},
  author={Davis, Allison and Gardner, Burleigh B and Gardner, Mary R},
  year={1941}
}

@book{graphs, 
   title={Graphs \& Digraphs},
   edition = {6},
   author={Chartrand, Gary and Lesniak, Linda and Zhang, Ping}, 
   year={2010},
   publisher={Chapman and Hall/CRC}
}

 @article{hong2013, 
 title={On computing the distribution function for the Poisson binomial distribution}, 
 volume={59}, 
 ISSN={01679473}, 
 DOI={10.1016/j.csda.2012.10.006},  
 journal={Computational Statistics \& Data Analysis}, 
 author={Hong, Yili}, 
 year={2013}, 
 month={Mar}, 
 pages={41–51}
 }


@misc{ucinet,
title = {Southern Women Data Set},
author = {UCI Network Data Repository},
year = {2006},
url={https://networkdata.ics.uci.edu/netdata/html/davis.html}
}


 @article{zweig2011systematic,
   title={A systematic approach to the one-mode projection of bipartite graphs},
   volume={1},
   ISSN={1869-5469},
   DOI={10.1007/s13278-011-0021-0},
   number={3},
   journal={Social Network Analysis and Mining},
   author={Zweig, Katharina Anna and Kaufmann, Michael},
   year={2011},
   month={Jul},
   pages={187–218}
 }


@book{SAGE, 
  title={The SAGE Handbook of Social Network Analysis}, 
  ISBN={978-1-84787-395-8}, 
  url={http://methods.sagepub.com/book/the-sage-handbook-of-social-network-analysis}, 
  DOI={10.4135/9781446294413}, 
  publisher={SAGE Publications Ltd}, 
  author={Scott, John and Carrington, Peter}, 
  year={2014}
}


 @article{bills,
  author={USGPO},
  journal = {{U}nited {S}tates {G}overnment {P}ublishing {O}ffice (GPO)},
  title={govinfo -- {B}ulk {D}ata - {B}ill {S}tatus},
  howpublished={\url{https://www.govinfo.gov/bulkdata/BILLSTATUS/115}},
  year = {2020}
  }


 @article{strona2014fast,
   title={A fast and unbiased procedure to randomize ecological binary matrices with fixed row and column totals},
   volume={5},
   ISSN={2041-1723},
   DOI={10.1038/ncomms5114},
   journal={Nature Communications},
   publisher={Nature Publishing Group},
   author={Strona, Giovanni and Nappo, Domenico and Boccacci, Francesco and Fattorini, Simone and San-Miguel-Ayanz, Jesus},
   year={2014},
   month={Jun},
   pages={4114}
 }


@book{levin2017markov,
  title={Markov chains and mixing times},
  author={Levin, David A and Peres, Yuval},
  volume={107},
  year={2017},
  publisher={American Mathematical Soc.}
}

 @book{glms, 
 title={Generalized Linear Models With Examples in R},
 author={Dunn, Peter K. and Smyth, Gordon K.},
 publisher={Springer Link}, 
 url={https://link-springer-com.proxy2.cl.msu.edu/book/10.1007%2F978-1-4419-0118-7},
 year = {2018}
 }


 @article{neal2014backbone,
   title={The backbone of bipartite projections: Inferring relationships from co-authorship, co-sponsorship, co-attendance and other co-behaviors},
   volume={39},
   ISSN={03788733},
   DOI={10.1016/j.socnet.2014.06.001},
   journal={Social Networks},
   author={Neal, Zachary},
   year={2014},
   month={Oct},
   publisher={Elsevier},
   pages={84–97}
 }


@book{shiryaev2016probability,
  title={Probability-1},
  author={Shiryaev, Albert N},
  year={2016},
  publisher={Springer New York}
}

 @article{neal2013identifying,
   title={Identifying statistically significant edges in one-mode projections},
   volume={3},
   ISSN={1869-5469},
   DOI={10.1007/s13278-013-0107-y},
   number={4},
   journal={Social Network Analysis and Mining},
   publisher={Springer},
   author={Neal, Zachary},
   year={2013},
   month={Dec},
   pages={915–924}
 }


@article{strona2018bi,
  title={Bi-dimensional null model analysis of presence-absence binary matrices},
  volume={99},
  ISSN={1939-9170},
  DOI={10.1002/ecy.2043},
  number={1},
  journal={Ecology},
  publisher={Wiley Online Library},
  author={Strona, Giovanni and Ulrich, Werner and Gotelli, Nicholas J.},
  year={2018},
  pages={103–115}
}

@article{liebig2016,
  title={Fast extraction of the backbone of projected bipartite networks to aid community detection},
  volume={113},
  DOI={10.1209/0295-5075/113/28003},
  number={2},
  journal={Europhysics Letters},
  author={Liebig, J. and Rao, A.},
  year={2016},
  pages={28003}
}


@article{Carstens_2015,
  title={Proof of uniform sampling of binary matrices with fixed row sums and column sums for the fast Curveball algorithm},
  volume={91},
  ISSN={1539-3755, 1550-2376},
  DOI={10.1103/PhysRevE.91.042812},
  number={4},
  journal={Physical Review E},
  author={Carstens, C. J.},
  year={2015},
  month={Apr}
}

@Manual{rprog,
title        = {R: A Language and Environment for Statistical
                  Computing},
  author       = {{R Core Team}},
  organization = {R Foundation for Statistical Computing},
  address      = {Vienna, Austria},
  year         = 2018,
  url          = {https://www.R-project.org}
}

  @Manual{igraph,
    title = {The \texttt{igraph} software package for complex network research},
    author = {Gabor Csardi and Tamas Nepusz},
    journal = {InterJournal},
    volume = {Complex Systems},
    pages = {1695},
    year = {2006},
    url = {http://igraph.org},
  }

  @Manual{poibin,
    title = {\texttt{poibin}: The Poisson Binomial Distribution},
    author = {Yili Hong and {\textsf{R} Core Team}},
    year = {2020},
    note = {R package version 1.5},
    url = {https://CRAN.R-project.org/package=poibin},
  }
  
  @Manual{backbone,
  title = {\texttt{backbone}: Extracts the Backbone from Weighted Graphs}, 
  author = {Rachel Domagalski and Zachary Neal and Bruce Sagan},
  year = {2019}, 
  url = {https://CRAN.R-project.org/package = backbone}
  }
  
   @article{Tumminello, title={Statistically Validated Networks in Bipartite Complex Systems}, volume={6}, ISSN={1932-6203}, DOI={10.1371/journal.pone.0017994}, abstractNote={Many complex systems present an intrinsic bipartite structure where elements of one set link to elements of the second set. In these complex systems, such as the system of actors and movies, elements of one set are qualitatively different than elements of the other set. The properties of these complex systems are typically investigated by constructing and analyzing a projected network on one of the two sets (for example the actor network or the movie network). Complex systems are often very heterogeneous in the number of relationships that the elements of one set establish with the elements of the other set, and this heterogeneity makes it very difficult to discriminate links of the projected network that are just reflecting system’s heterogeneity from links relevant to unveil the properties of the system. Here we introduce an unsupervised method to statistically validate each link of a projected network against a null hypothesis that takes into account system heterogeneity. We apply the method to a biological, an economic and a social complex system. The method we propose is able to detect network structures which are very informative about the organization and specialization of the investigated systems, and identifies those relationships between elements of the projected network that cannot be explained simply by system heterogeneity. We also show that our method applies to bipartite systems in which different relationships might have different qualitative nature, generating statistically validated networks in which such difference is preserved.}, number={3}, journal={PLOS ONE}, author={Tumminello, Michele and Miccichè, Salvatore and Lillo, Fabrizio and Piilo, Jyrki and Mantegna, Rosario N.}, year={2011}, month={Mar}, pages={e17994} }

@article{latapy2008,
  title={Basic notions for the analysis of large two-mode networks},
  author={Latapy, Matthieu and Magnien, Cl{\'e}mence and Del Vecchio, Nathalie},
  journal={Social networks},
  volume={30},
  number={1},
  pages={31--48},
  year={2008},
  publisher={Elsevier}
}

@article{chen2005,
  title={Sequential Monte Carlo methods for statistical analysis of tables},
  author={Chen, Yuguo and Diaconis, Persi and Holmes, Susan P and Liu, Jun S},
  journal={Journal of the American Statistical Association},
  volume={100},
  number={469},
  pages={109--120},
  year={2005},
  publisher={Taylor \& Francis}
}

@article{gionis2007,
  title={Assessing data mining results via swap randomization},
  author={Gionis, Aristides and Mannila, Heikki and Mielik{\"a}inen, Taneli and Tsaparas, Panayiotis},
  journal={ACM Transactions on Knowledge Discovery from Data (TKDD)},
  volume={1},
  number={3},
  pages={14--es},
  year={2007},
  publisher={ACM New York, NY, USA}
}

@article{filho2020,
  title = {Transitivity and degree assortativity explained: The bipartite structure of social networks},
  author = {Vasques Filho, Demival and O'Neale, Dion R. J.},
  journal = {Phys. Rev. E},
  volume = {101},
  issue = {5},
  pages = {052305},
  numpages = {8},
  year = {2020},
  month = {May},
  publisher = {American Physical Society},
  doi = {10.1103/PhysRevE.101.052305},
  url = {https://link.aps.org/doi/10.1103/PhysRevE.101.052305}
}

@article{neal2020,
  title={A sign of the times? Weak and strong polarization in the US Congress, 1973--2016},
  author={Neal, Zachary P},
  journal={Social Networks},
  volume={60},
  pages={103--112},
  year={2020},
  publisher={Elsevier}
}

@article{heemskerk2016,
  title={The global corporate elite after the financial crisis: evidence from the transnational network of interlocking directorates},
  author={Heemskerk, Eelke M and Fennema, Meindert and Carroll, William K},
  journal={Global Networks},
  volume={16},
  number={1},
  pages={68--88},
  year={2016},
  publisher={Wiley Online Library}
}

@article{newman2001,
  title={Scientific collaboration networks. I. Network construction and fundamental results},
  author={Newman, Mark EJ},
  journal={Physical review E},
  volume={64},
  number={1},
  pages={016131},
  year={2001},
  publisher={APS}
}

@article{leydesdorff2006,
  title={Co-occurrence matrices and their applications in information science: Extending ACA to the Web environment},
  author={Leydesdorff, Loet and Vaughan, Liwen},
  journal={Journal of the American Society for Information Science and technology},
  volume={57},
  number={12},
  pages={1616--1628},
  year={2006},
  publisher={Wiley Online Library}
}

@article{zhang2005,
  title={A general framework for weighted gene co-expression network analysis},
  author={Zhang, Bin and Horvath, Steve},
  journal={Statistical applications in genetics and molecular biology},
  volume={4},
  number={1},
  year={2005},
  publisher={De Gruyter}
}

@book{watts2003,
  title={Six Degrees: The Science of a Connected Age},
  author={Watts,~D.~J.},
  publisher={W.~W.~Norton},
  year={2008}
}

@article{breiger1974,
  title={The duality of persons and groups},
  author={Breiger, Ronald L},
  journal={Social forces},
  volume={53},
  number={2},
  pages={181--190},
  year={1974},
  publisher={The University of North Carolina Press}
}

@article{layman2006,
  title={Party polarization in American politics: Characteristics, causes, and consequences},
  author={Layman, Geoffrey C and Carsey, Thomas M and Horowitz, Juliana Menasce},
  journal={Annu. Rev. Polit. Sci.},
  volume={9},
  pages={83--110},
  year={2006},
  publisher={Annual Reviews}
}

@manual{drutman2016,
  title={American politics has reached peak polarization},
  author={Drutman, L.},
  journal={Vox},
  year={2016},
  url={https://www.vox.com/polyarchy/2016/3/24/11298808/american-politics-peak-polarization},
}

 @Manual{backbonepkg,
    title = {{backbone}: Extracts the Backbone from Weighted Graphs},
    author = {Rachel Domagalski and Zachary Neal and Bruce Sagan},
    year = {2020},
    note = {R package version 1.2.0},
    url = {https://CRAN.R-project.org/package=backbone},
  }
  
@inproceedings{le2014powers,
  title={Powers of tensors and fast matrix multiplication},
  author={Le Gall, Fran{\c{c}}ois},
  booktitle={Proceedings of the 39th international symposium on symbolic and algebraic computation},
  pages={296--303},
  year={2014}
}
  
  @article{gotelli2000null,
  title={Null model analysis of species co-occurrence patterns},
  author={Gotelli, Nicholas J},
  journal={Ecology},
  volume={81},
  number={9},
  pages={2606--2621},
  year={2000},
  publisher={Wiley Online Library}
}

@article{wang2013exponential,
  title={Exponential random graph model specifications for bipartite networks—A dependence hierarchy},
  author={Wang, Peng and Pattison, Philippa and Robins, Garry},
  journal={Social networks},
  volume={35},
  number={2},
  pages={211--222},
  year={2013},
  publisher={Elsevier}
}

@article{koskinen2012modelling,
  title={Modelling the evolution of a bipartite network—Peer referral in interlocking directorates},
  author={Koskinen, Johan and Edling, Christofer},
  journal={Social Networks},
  volume={34},
  number={3},
  pages={309--322},
  year={2012},
  publisher={Elsevier}
}

@article{borsboom2013network,
  title={Network analysis: an integrative approach to the structure of psychopathology},
  author={Borsboom, Denny and Cramer, Ang{\'e}lique OJ},
  journal={Annual review of clinical psychology},
  volume={9},
  pages={91--121},
  year={2013},
  publisher={Annual Reviews}
}

@article{bringmann2018don,
  title={Don’t blame the model: Reconsidering the network approach to psychopathology.},
  author={Bringmann, Laura F and Eronen, Markus I},
  journal={Psychological Review},
  volume={125},
  number={4},
  pages={606},
  year={2018},
  publisher={American Psychological Association}
}

@article{guillaume2004bipartite,
  title={Bipartite structure of all complex networks},
  author={Guillaume, Jean-Loup and Latapy, Matthieu},
  journal={Information processing letters},
  volume={90},
  number={5},
  pages={215--221},
  year={2004},
  publisher={Elsevier}
}

@article{newman2003social,
  title={Why social networks are different from other types of networks},
  author={Newman, Mark EJ and Park, Juyong},
  journal={Physical review E},
  volume={68},
  number={3},
  pages={036122},
  year={2003},
  publisher={APS}
}

@article{holm1979simple,
  title={A simple sequentially rejective multiple test procedure},
  author={Holm, Sture},
  journal={Scandinavian journal of statistics},
  pages={65--70},
  year={1979},
  publisher={JSTOR}
}

@book{barvinok2016combinatorics,
  title={Combinatorics and complexity of partition functions},
  author={Barvinok, Alexander},
  volume={30},
  year={2016},
  publisher={Springer}
}

@article{wang2020fast,
  title={A fast MCMC algorithm for the uniform sampling of binary matrices with fixed margins},
  author={Wang, Guanyang and others},
  journal={Electronic Journal of Statistics},
  volume={14},
  number={1},
  pages={1690--1706},
  year={2020},
  publisher={The Institute of Mathematical Statistics and the Bernoulli Society}
}

@article{serrano2009extracting,
  title={Extracting the multiscale backbone of complex weighted networks},
  author={Serrano, M {\'A}ngeles and Bogun{\'a}, Mari{\'a}n and Vespignani, Alessandro},
  journal={Proceedings of the national academy of sciences},
  volume={106},
  number={16},
  pages={6483--6488},
  year={2009},
  publisher={National Acad Sciences}
}

@misc{neal_neal_2020,
 title={Out of bounds? The boundary specification problem for centrality in psychological networks},
 url={psyarxiv.com/nz6k3},
 DOI={10.31234/osf.io/nz6k3},
 publisher={PsyArXiv},
 author={Neal, Zachary and Neal, Jennifer W},
 year={2020},
 month={Aug}
}
