# Supplementary material for: Backbone: An R package for extracting the backbone of bipartite projections
Source: PLoS One. 2021 Jan 6;16(1):e0244363. doi: 10.1371/journal.pone.0244363 (PMC7787471; doi:10.1371/journal.pone.0244363)
Supplement: S1 File — (ZIP) [file pone.0244363.s001.zip › replicationcode.R]

#### Description ####
## This code was written by Zachary Neal, Rachel Domagalski, and Bruce Sagan (Michigan State University)
## It was designed to illustrate backbone v1.2.2, but should work with more recent versions
## A complete description of the illustration is available at https://arxiv.org/abs/1912.12779
## For more details about backbone, visit http://www.zacharyneal.com/backbone
## Questions about backbone? Please contact Zachary Neal at zpneal@msu.edu

#### Functions to create and visualize igraph objects ####
igraphit <- function(B) {
  #Extract just the positive edges
  B[B<0] <- 0
  
  #Convert it into an igraph object
  iB <- graph_from_adjacency_matrix(B, mode="undirected", diag=FALSE)  #Create igraph object
  
  #Add each senator's political party as a node attribute
  V(iB)$party <- str_sub(gsub(".*\\[(.+)-.*", "\\1",rownames(B)),-2,-2)
  V(iB)$party[V(iB)$party == "I"] <- "D"
  
  #Create a numeric vector for political party
  V(iB)$partynum <- 1  #Republican = 1
  V(iB)$partynum[V(iB)$party == "D"] <- 2 #Democrat = 2
  
  #Define node and edge colors based on political parties
  V(iB)$color[V(iB)$party == "R"] <- rgb(1,0,0,.5)
  V(iB)$color[V(iB)$party == "D"] <- rgb(0,0,1,.5)
  E(iB)$color <- rgb(.5,0,.5,.25)
  republicans <- V(iB)[V(iB)$party=="R"]
  republican.edges <- E(iB)[republicans%--%republicans]
  E(iB)[republican.edges]$color <- rgb(1,0,0,.25)
  democrats <- V(iB)[V(iB)$party=="D"]
  democrat.edges <- E(iB)[democrats%--%democrats]
  E(iB)[democrat.edges]$color <- rgb(0,0,1,.25)

  #Return the compiled igraph object, ready for visualizing
  return(iB)
  }

plotit <- function(G) {
  plot(G, 
       vertex.color = V(G)$color,
       vertex.size = 3,
       vertex.frame.color = NA,
       vertex.label.cex = .05,
       edge.color = E(G)$color,
       layout = layout_with_fr)
}

#### Install and Load packages ####
#install.packages("backbone")
#install.packages("igraph")
#install.packages("stringr")
set.seed(19)
library(igraph)  #Used for visualization
library(stringr) #Used for visualization
library(backbone)
sessionInfo()[["otherPkgs"]][["backbone"]][["Version"]]  #Check backbone version

#### Load example dataset ####
senate <- read.csv("S114.csv", row.names = 1, header = TRUE)
senate <- as.matrix(senate)

#### Examine dataset ####
dim(senate)
senate[1:5, 1:5]

#### Examine bipartite projection ####
G <- senate%*%t(senate)
dim(G)
G[1:5, 1:2]
G["Booker, C. (NJ-D)", "Warren, E. (MA-D)"]
G["Cruz, T. (TX-R)", "Sanders, B. (VT-I)"]

#### Universal Threshold Set at 0 ####
## Extract and time
run.time.start <- Sys.time()
universal_bb1 <- universal(senate, upper = 0, bipartite = TRUE)
run.time.end <- Sys.time()
universal_bb1.time <- as.numeric(run.time.end - run.time.start, units = "secs")
universal_bb1$backbone[1:5, 1:2]

## Visualize
universal_bb1 <- universal_bb1$backbone
universal_bb1.igraph <- igraphit(universal_bb1)
plotit(universal_bb1.igraph)

##Compute modularity
universal_bb1.mod <- modularity(universal_bb1.igraph, V(universal_bb1.igraph)$partynum)

#### Universal Threshold Set at mean +/- 1 sd ####
## Extract and time
run.time.start <- Sys.time()
universal_bb2 <- universal(senate, upper = function(x) mean(x)+sd(x), lower = function(x) mean(x)-sd(x), bipartite = TRUE)
run.time.end <- Sys.time()
universal_bb2.time <- as.numeric(run.time.end - run.time.start, units = "secs")

## Visualize
universal_bb2 <- universal_bb2$backbone
universal_bb2.igraph <- igraphit(universal_bb2)
plotit(universal_bb2.igraph)

##Compute modularity
universal_bb2.mod <- modularity(universal_bb2.igraph, V(universal_bb2.igraph)$partynum)

#### Hypergeometric Filter ####
## Extract and time
run.time.start <- Sys.time()
hyperg_probs <- hyperg(senate)
hyperg_bb <- backbone.extract(hyperg_probs, alpha = .01)
run.time.end <- Sys.time()
hyperg.time <- as.numeric(run.time.end - run.time.start, units = "secs")

## Visualize
hyperg_bb.igraph <- igraphit(hyperg_bb)
plotit(hyperg_bb.igraph)

##Compute modularity
hyperg.mod <- modularity(hyperg_bb.igraph, V(hyperg_bb.igraph)$partynum)

#### Stochastic Degree Sequence Model (SDSM) ####
## Extract and time
run.time.start <- Sys.time()
sdsm <- sdsm(senate, model = "polytope")
sdsm_bb <- backbone.extract(sdsm, alpha = .01, narrative = TRUE)
run.time.end <- Sys.time()
sdsm.time <- as.numeric(run.time.end - run.time.start, units = "secs")

## Visualize
sdsm_bb.igraph <- igraphit(sdsm_bb)
plotit(sdsm_bb.igraph)

##Compute modularity
sdsm.mod <- modularity(sdsm_bb.igraph, V(sdsm_bb.igraph)$partynum)

#### Fixed Degree Sequence Model (FDSM) ####
## Extract and time
run.time.start <- Sys.time()
fdsm <- fdsm(senate, trials = 1000, dyad = c("Booker, C. (NJ-D)", "Warren, E. (MA-D)"), progress = TRUE)
fdsm_bb <- backbone.extract(fdsm, signed = TRUE, alpha = 0.01)
run.time.end <- Sys.time()
fdsm.time <- as.numeric(run.time.end - run.time.start, units = "secs")

## Visualize
hist(fdsm$dyad_values, 
     freq = FALSE, 
     xlab = "Expected Number of Co-Sponsorships under FDSM", 
     main = NA,
     col = "gray",
     ylim=c(0,.08))
lines(density(fdsm$dyad_values))

## Visualize
fdsm_bb.igraph <- igraphit(fdsm_bb)
plotit(fdsm_bb.igraph)

##Compute modularity
fdsm.mod <- modularity(fdsm_bb.igraph, V(fdsm_bb.igraph)$partynum)

#### Comparing backbones ####
backbones <- data.frame(universal_bb1 = as.vector(universal_bb1),
                        universal_bb2 = as.vector(universal_bb2),
                        hyperg = as.vector(hyperg_bb),
                        sdsm = as.vector(sdsm_bb),
                        fdsm = as.vector(fdsm_bb))
cor(backbones)
